# Supplementary material for: Ca2+-mediated higher-order assembly of heterodimers in amino acid transport system b0,+ biogenesis and cystinuria
Source: Nat Commun. 2022 May 16;13:2708. doi: 10.1038/s41467-022-30293-9 (PMC9110406; doi:10.1038/s41467-022-30293-9)
Supplement: Supplementary file 6 — Source Data [file 41467_2022_30293_MOESM6_ESM.xlsx]

## Sheet: Fig. 1c
Fig. 1c Uptake of ʟ-[3H]Arg
Sample	Time (min)	Replication	CPM*
b0,+AT LArg	2	1	15110
b0,+AT None	2	1	4366
Empty LArg	2	1	4225
Empty None	2	1	4347
b0,+AT LArg	5	1	20707
b0,+AT None	5	1	4711
Empty LArg	5	1	4088
Empty None	5	1	4253
b0,+AT LArg	10	1	28155
b0,+AT None	10	1	5041
Empty LArg	10	1	4048
Empty None	10	1	4201
b0,+AT LArg	20	1	34174
b0,+AT None	20	1	5835
Empty LArg	20	1	4110
Empty None	20	1	4799
b0,+AT LArg	30	1	38720
b0,+AT None	30	1	5539
Empty LArg	30	1	3783
Empty None	30	1	4613
b0,+AT LArg	2	2	13146
b0,+AT None	2	2	4860
Empty LArg	2	2	4900
Empty None	2	2	5192
b0,+AT LArg	5	2	20867
b0,+AT None	5	2	5630
Empty LArg	5	2	5045
Empty None	5	2	5118
b0,+AT LArg	10	2	28192
b0,+AT None	10	2	6012
Empty LArg	10	2	5065
Empty None	10	2	5439
b0,+AT LArg	20	2	31186
b0,+AT None	20	2	5353
Empty LArg	20	2	4705
Empty None	20	2	4913
b0,+AT LArg	30	2	33026
b0,+AT None	30	2	5058
Empty LArg	30	2	4156
Empty None	30	2	4675
b0,+AT LArg	2	3	10976
b0,+AT None	2	3	4310
Empty LArg	2	3	4180
Empty None	2	3	4579
b0,+AT LArg	5	3	17239
b0,+AT None	5	3	4630
Empty LArg	5	3	4450
Empty None	5	3	4692
b0,+AT LArg	10	3	25088
b0,+AT None	10	3	4702
Empty LArg	10	3	4364
Empty None	10	3	4767
b0,+AT LArg	20	3	30797
b0,+AT None	20	3	5220
Empty LArg	20	3	4381
Empty None	20	3	4545
b0,+AT LArg	30	3	36414
b0,+AT None	30	3	5369
Empty LArg	30	3	3922
Empty None	30	3	5001
			* Data values in the graph are converted with: 1 pmol per mg protein = 47.1 CPM

## Sheet: Fig. 5j
Fig. 5j: Uptake of L-[14C]Ornithine
rBAT	b0,+AT	Uptake (% control)
		Rep 1	Rep 2	Rep 3	Rep 4	mean	SEM
WT	WT	117.31	77.12	110.89	94.68	100	8.99085
V355C	WT	115.14	82.06	93.7	115.41	101.578	8.25766
N214A	WT	1.88	3.26	0.1	-1.86	1.31	0.780363
D284A	WT	10.18	3.01	11.15	11.02	8.84	1.95519
E321A	WT	63.58	49.8	40.91	45.17	49.865	4.91885
E321K	WT	90.87	84.82	87.83	91.41	88.7325	1.5237
D349R/D359R (RR)	WT	15.24	15.73	9.59	6.17	11.6825	2.30587
R326D/R362D (DD)	WT	13.35	3.38	2.73	1.54	5.25	2.72674

## Sheet: Fig. 6f-h
Fig. 6g: rBAT-WT
Time (h)	Superdimer					Mature b0,+AT-rBAT					b0,+AT-rBAT core					rBAT monomer
	Experiment 1	Experiment 2	Experiment 3	mean	SD	Experiment 1	Experiment 2	Experiment 3	mean	SD	Experiment 1	Experiment 2	Experiment 3	mean	SD	Experiment 1	Experiment 2	Experiment 3	mean	SD
0	100	100	100	100	0	100	100	100	100	0	100	100	100	100	0	100	100	100	100	0
1	108	96	106	103.333	6.4291	104	100	98	100.667	3.05505	79	81	81	80.3333	1.1547	99	81	79	86.3333	11.0151
2	106	101	100	102.333	3.21455	104	96	99	99.6667	4.04145	61	40	59	53.3333	11.5902	91	77	78	82	7.81025
4	103	111	84	99.3333	13.8684	104	115	97	105.333	9.07377	52	43	46	47	4.58258	77	73	62	70.6667	7.76745
6	86	114	92	97.3333	14.7422	78	119	107	101.333	21.0792	35	46	35	38.6667	6.35085	55	67	56	59.3333	6.65833
Fig. 6h: Superdimer of rBAT constructs
Time (h)	rBAT-WT					rBAT-D284A					rBAT-E321A					rBAT-E321K
	Experiment 1	Experiment 2	Experiment 3	mean	SD	Experiment 1	Experiment 2	Experiment 3	mean	SD	Experiment 1	Experiment 2	Experiment 3	mean	SD	Experiment 1	Experiment 2	Experiment 3	mean	SD
0	100	100	100	100	0	29	23	35	29	6	42	41	47	43.3333	3.21455	93	114	107	104.667	10.6927
1	108	103	96	102.333	6.02771	24	20	24	22.6667	2.3094	46	48	45	46.3333	1.52753	85	123	95	101	19.6977
2	106	104	101	103.667	2.51661	23	11	19	17.6667	6.1101	45	45	51	47	3.4641	98	105	106	103	4.3589
4	103	115	111	109.667	6.1101	19	10	19	16	5.19615	39	39	36	38	1.73205	106	108	87	100.333	11.5902
6	86	114	114	104.667	16.1658	13	9	14	12	2.64575	38	30	38	35.3333	4.6188	84	94	96	91.3333	6.4291

## Sheet: Fig. 8d
Fig. 8d: Uptake of L-[14C]Ornithine
rBAT	b0,+AT	Uptake (% control)
		Rep 1	Rep 2	Rep 3	Rep 4	mean	SEM
WT	WT	117.31	77.12	110.89	94.68	100	8.99085
WT	G105R	16.17	12.76	15.79	10.91	13.9075	1.25713
WT	V170M	7.38	5.43	0.05	13.54	6.6	2.78453
L89P	WT	4.7	6.43	8.49	6.74	6.59	0.776219
T216M	WT	9.23	-5.69	10.28	-1.56	3.065	3.95921
R365W	WT	43.55	60.18	39.58	46.87	47.545	4.46748

## Sheet: Fig. 9g-m
Fig 9g: Uptake of L-[14C]Ornithine
Uptake buffer: Na+-free HBSS
b0,+AT Clones	Uptake (% control)
	Rep 1	Rep 2	Rep 3	Rep 4	mean	SEM
WT	99.24	101.11	96.34	103.31	100	1.47652
D233G	3.85	3.16	14.35	1.69	5.7625	2.89772
D233I	10.17	3.76	-1.71	7.64	4.965	2.58611
D233S	32.28	5.91	10.01	16.71	16.2275	5.79528
N236D	48.75	56.41	31.2	29.6	41.49	6.59905
D233S/N236D	15.66	12.13	8.29	18.43	13.6275	2.19709
D233V/N236D	10.15	1.16	5.87	12.86	7.51	2.55937
Fig 9h: Uptake of L-[3H]Tyrosine
Uptake buffer: Na+-free HBSS
b0,+AT Clones	Uptake (% control)
	Rep 1	Rep 2	Rep 3	Rep 4	mean	SEM
WT	111.93	96.47	97.81	93.79	100	4.06352
D233G	27.45	17.96	17.4	28.02	22.7075	2.90721
D233I	23.6	11.74	6.07	-16.39	6.255	8.38533
D233S	80.61	45.92	55.78	66.52	62.2075	7.43777
N236D	21.18	21.31	-3.18	-5.27	8.51	7.36497
D233S/N236D	15.67	19.69	3.49	-5.48	8.3425	5.75229
D233V/N236D	15.47	9.87	2.19	-13.64	3.4725	6.32027
Fig 9i: Uptake of L-[3H]Tyrosine
Uptake buffer: HBSS (with Na+)
b0,+AT Clones	Uptake (% control)
	Rep 1	Rep 2	Rep 3	Rep 4	mean	SEM
WT	131.25	102.69	80.5	85.56	100	11.4476
D233G	18.49	9.34	18.15		15.3267	2.99494
D233I	14.68	1.66	26.6	15.39	14.5825	5.09961
D233S	44.83	45.31	36.84	48.11	43.7725	2.42136
N236D	5.88	20.05	14.69	8.31	12.2325	3.20017
D233S/N236D	10.99	8.94	-1.76	9.92	7.0225	2.95727
D233V/N236D	32.09	2.12	-2.84	-16.86	3.6275	10.3035
Fig 9j: Uptake of L-[14C]Cystine
Uptake buffer: Na+-free HBSS
b0,+AT Clones	Uptake (% control)
	Rep 1	Rep 2	Rep 3	Rep 4	mean	SEM
WT	96.4339	95.3277	103.965	104.274	100	2.38866
D233G	46.1046	39.096	42.1281	43.2972	42.6575	1.44907
D233I	9.76605	13.8909	16.5955	13.6731	13.4825	1.40543
D233S	31.1606	25.542	33.8311	30.2467	30.195	1.72763
N236D	48.7431	40.777	45.6372	40.1871	43.8375	2.03994
D233S/N236D	3.99076	1.77236	14.6926	11.0765	7.8825	3.01497
D233V/N236D	1.30602	-3.03343	1.00802	17.4256	4.18	4.52615
Fig. 9k: Uptake of L-[3H]Alanine
Uptake buffer: Na+-free HBSS
b0,+AT Clones	Uptake (% control)
	Rep 1	Rep 2	Rep 3	Rep 4	mean	SEM
WT	103.83	95.7	101.34	99.12	100	1.72552
D233G	29.57	12.73	18.81	16.29	19.35	3.62776
D233I	21.23	2.08	7.51	9.76	10.145	4.03126
D233S	37.9	32.65	32.04	31.75	33.585	1.45051
N236D	31.93	32.73	31.52	27.22	30.85	1.23581
D233S/N236D	21.24	16.17	17.89	16.5	17.95	1.15825
D233V/N236D	19.29	15.34	12.82	10.44	14.4725	1.89193
Fig. 9l: Kinetics of L-[14C]Ornithine transport
L-Orn Conc. (microM)	Uptake (nmol/mg prot./min)
	Wild type b0,+AT				N236D mutant
	Rep 1	Rep 2	Rep 3	Rep 4	Rep 1	Rep 2	Rep 3	Rep 4
20	0.846	0.824	0.93	0.938	0.252	0.309	0.338	0.377
50	2.008	2.006	1.991	1.996	0.505	0.753	0.862	0.994
100	2.902	2.934	2.94	2.982	0.27	0.971	1.177	1.196
150	3.811	3.718	3.764	4.072	0.849	1.154	1.482	2.084
200	4.046	4.365	4.416	4.735	0.837	0.912	1.202	2.891
400	5.283	5.319	5.468	5.842	1.477	1.574	1.369	2.152
Mechaelis-Menten by Prism	WT	N236D
Vmax (nmol/mg prot./min)	7.484	2.099
Km (microM)	144.7	97.1
R squared	0.9889	0.4964
Fig. 9m: Kinetics of L-[14C]Ornithine transport
L-Tyr Conc. (microM)	Uptake (nmol/mg prot./min)
	Wild type b0,+AT				D233S mutant
	Rep 1	Rep 2	Rep 3	Rep 4	Rep 1	Rep 2	Rep 3	Rep 4
20	0.229	0.234	0.227	0.248	0.107	0.169	0.165	0.165
50	0.427	0.425	0.445	0.454		0.249	0.241	0.239
100	0.526	0.558	0.607	0.526	0.317	0.333	0.376	0.294
150	0.521	0.654	0.737	0.842	0.257	0.318	0.375	0.414
200	0.836	0.761	0.77	0.575	0.365	0.321	0.503	0.4
300	0.81	0.884	0.929	1.001	0.496	0.385	0.221	0.526
Mechaelis-Menten by Prism	WT	D233S
Vmax (nmol/mg prot./min)	1.108	0.4665
Km (microM)	87.08	43.85
R squared	0.8829	0.6519
